# Supplementary material for: Hydroxy-Selenomethionine Mitigated Chronic Heat Stress-Induced Porcine Splenic Damage via Activation of Nrf2/Keap1 Signal and Suppression of NFκb and STAT Signal
Source: Int J Mol Sci. 2023 Mar 30;24(7):6461. doi: 10.3390/ijms24076461 (PMC10094443; doi:10.3390/ijms24076461)
Supplement: Supplementary file 1 [file ijms-24-06461-s001.zip]

Archive with 1 entries (1 files):
- ijms-2282451-supplementary.pdf
